# Supplementary material for: Phase Separation of SARS-CoV-2 Nucleocapsid Protein with TDP-43 Is Dependent on C-Terminus Domains
Source: Int J Mol Sci. 2024 Aug 12;25(16):8779. doi: 10.3390/ijms25168779 (PMC11354357; doi:10.3390/ijms25168779)
Supplement: Supplementary file 1 [file ijms-25-08779-s001.zip]

Archive with 6 entries (6 files):
- Strong et al Supplementary Figure 2.tiff
- Strong et al Supplementary Figure S1.tiff
- Supplemental figure S3.TIF
- Supplemental video S1.mp4
- Supplemental video S2.mp4
- Supplementary Table S1.pdf
